# Supplementary material for: Genome-Wide Identification of the PHR Gene Family in Six Cucurbitaceae Species and Its Expression Analysis in Cucurbita moschata
Source: Plants (Basel). 2025 May 12;14(10):1443. doi: 10.3390/plants14101443 (PMC12115016; doi:10.3390/plants14101443)
Supplement: Supplementary file 1 [file plants-14-01443-s001.zip]

Archive with 1 entries (1 files):
- plants-3559728-supplementary.pdf
